# Supplementary material for: Incremental Doses of Nitrate-Rich Beetroot Juice Do Not Modify Cognitive Function and Cerebral Blood Flow in Overweight and Obese Older Adults: A 13-Week Pilot Randomised Clinical Trial
Source: Nutrients. 2022 Mar 2;14(5):1052. doi: 10.3390/nu14051052 (PMC8912345; doi:10.3390/nu14051052)
Supplement: Supplementary file 1 [file nutrients-14-01052-s001.zip]

Archive with 1 entries (1 files):
- nutrients-1586171-supplementary.pdf
